# Supplementary material for: The Effect of Sanitizing Treatments on Respirator Filtration Performance
Source: Int J Environ Res Public Health. 2022 Jan 6;19(2):641. doi: 10.3390/ijerph19020641 (PMC8776180; doi:10.3390/ijerph19020641)
Supplement: Supplementary file 1 [file ijerph-19-00641-s001.zip]

Archive with 1 entries (1 files):
- ijerph-1446310-supplementary.pdf
